# Supplementary material for: Exploring the Causal Effects of Micronutrient Supplementation on Susceptibility to Viral Pneumonia: A Mendelian Randomization Study
Source: Pathogens. 2025 Mar 7;14(3):263. doi: 10.3390/pathogens14030263 (PMC11944707; doi:10.3390/pathogens14030263)
Supplement: Supplementary file 1 [file pathogens-14-00263-s001.zip]

Archive with 1 entries (1 files):
- pathogens-3461063-supplementary.pdf
